# Supplementary material for: Meroterpenoid-Rich Ethanoic Extract of Sargassum macrocarpum Ameliorates Dextran Sulfate Sodium-Induced Colitis in Mice
Source: Foods. 2022 Jan 25;11(3):329. doi: 10.3390/foods11030329 (PMC8834051; doi:10.3390/foods11030329)
Supplement: Supplementary file 1 [file foods-11-00329-s001.zip]

Archive with 1 entries (1 files):
- foods-1547639-supplementary.pdf
